# Supplementary material for: Synergistic Efficacy of WST11-VTP and P-Selectin-Targeted Nanotherapy in a Preclinical Prostate Cancer Model
Source: Cancers (Basel). 2025 Jul 16;17(14):2361. doi: 10.3390/cancers17142361 (PMC12293855; doi:10.3390/cancers17142361)
Supplement: Supplementary file 1 [file cancers-17-02361-s001.zip]

Archive with 1 entries (1 files):
- cancers-3710106-supplementary.pdf
